# Supplementary material for: Effect of imputation on gene network reconstruction from single-cell RNA-seq data
Source: Patterns (N Y). 2021 Dec 22;3(2):100414. doi: 10.1016/j.patter.2021.100414 (PMC8848013; doi:10.1016/j.patter.2021.100414)
Supplement: Data S1. Network performances scores — Reports all EPR scores for each model, input dataset, evaluation network, and the corresponding network statistics [file mmc2.csv]

data	input_info	trueEdges	imputation	numTFs	numGenes	numEdges	netDens	GRN	EPR
hESC	TFs+1000HVG	ChIP-specific	dca	34	1358	8885	0.192574450561359	PIDC	0.799521225538987
hESC	TFs+1000HVG	ChIP-specific	dca	34	1358	8885	0.192574450561359	GENIE3	0.815117767956191
hESC	TFs+1000HVG	ChIP-specific	dca	34	1358	8885	0.192574450561359	GRNBOOST2	0.813547913706338
hESC	TFs+1000HVG	ChIP-specific	dca	34	1358	8885	0.192574450561359	PPCOR	0.714265357485343
hESC	TFs+1000HVG	ChIP-specific	knnsmooth	34	1291	7255	0.165412676698586	PIDC	0.820786159026238
hESC	TFs+1000HVG	ChIP-specific	knnsmooth	34	1291	7255	0.165412676698586	GENIE3	0.945648630720402
hESC	TFs+1000HVG	ChIP-specific	knnsmooth	34	1291	7255	0.165412676698586	GRNBOOST2	1.0132750958131
hESC	TFs+1000HVG	ChIP-specific	knnsmooth	34	1291	7255	0.165412676698586	PPCOR	1.05660593872616
hESC	TFs+1000HVG	ChIP-specific	magic	34	1291	7255	0.165412676698586	PIDC	1.00577552684738
hESC	TFs+1000HVG	ChIP-specific	magic	34	1291	7255	0.165412676698586	GENIE3	0.978277107306399
hESC	TFs+1000HVG	ChIP-specific	magic	34	1291	7255	0.165412676698586	GRNBOOST2	1.01577495213501
hESC	TFs+1000HVG	ChIP-specific	magic	34	1291	7255	0.165412676698586	PPCOR	1.00827538316929
hESC	TFs+1000HVG	ChIP-specific	noimputation	34	1260	7084	0.165490819044059	PIDC	0.922942835525999
hESC	TFs+1000HVG	ChIP-specific	noimputation	34	1260	7084	0.165490819044059	GENIE3	0.957957342835003
hESC	TFs+1000HVG	ChIP-specific	noimputation	34	1260	7084	0.165490819044059	GRNBOOST2	0.909294882320439
hESC	TFs+1000HVG	ChIP-specific	noimputation	34	1260	7084	0.165490819044059	PPCOR	1.22962635354332
hESC	TFs+1000HVG	ChIP-specific	saver	34	1291	7255	0.165412676698586	PIDC	0.894948563242822
hESC	TFs+1000HVG	ChIP-specific	saver	34	1291	7255	0.165412676698586	GENIE3	0.965511661214102
hESC	TFs+1000HVG	ChIP-specific	saver	34	1291	7255	0.165412676698586	GRNBOOST2	1.00744209772865
hESC	TFs+1000HVG	ChIP-specific	saver	34	1291	7255	0.165412676698586	PPCOR	0.880239643537062
hESC	TFs+1000HVG	STRING	dca	354	749	5383	0.0203291640230823	PIDC	2.2936641242897
hESC	TFs+1000HVG	STRING	dca	354	749	5383	0.0203291640230823	GENIE3	1.65276869915572
hESC	TFs+1000HVG	STRING	dca	354	749	5383	0.0203291640230823	GRNBOOST2	1.62658252638871
hESC	TFs+1000HVG	STRING	dca	354	749	5383	0.0203291640230823	PPCOR	0.831567471356027
hESC	TFs+1000HVG	STRING	knnsmooth	352	723	5220	0.0205395366406447	PIDC	2.06085738334944
hESC	TFs+1000HVG	STRING	knnsmooth	352	723	5220	0.0205395366406447	GENIE3	2.49961803261843
hESC	TFs+1000HVG	STRING	knnsmooth	352	723	5220	0.0205395366406447	GRNBOOST2	2.41567563600065
hESC	TFs+1000HVG	STRING	knnsmooth	352	723	5220	0.0205395366406447	PPCOR	1.07239185106419
hESC	TFs+1000HVG	STRING	magic	352	723	5220	0.0205395366406447	PIDC	3.39500359654145
hESC	TFs+1000HVG	STRING	magic	352	723	5220	0.0205395366406447	GENIE3	2.55557963036362
hESC	TFs+1000HVG	STRING	magic	352	723	5220	0.0205395366406447	GRNBOOST2	2.75144522247178
hESC	TFs+1000HVG	STRING	magic	352	723	5220	0.0205395366406447	PPCOR	1.02596262532846
hESC	TFs+1000HVG	STRING	noimputation	351	709	5149	0.0207196549004459	PIDC	4.12347085964472
hESC	TFs+1000HVG	STRING	noimputation	351	709	5149	0.0207196549004459	GENIE3	3.72049529836126
hESC	TFs+1000HVG	STRING	noimputation	351	709	5149	0.0207196549004459	GRNBOOST2	3.55249765947384
hESC	TFs+1000HVG	STRING	noimputation	351	709	5149	0.0207196549004459	PPCOR	1.28414823046944
hESC	TFs+1000HVG	STRING	saver	352	723	5220	0.0205395366406447	PIDC	5.47386101369286
hESC	TFs+1000HVG	STRING	saver	352	723	5220	0.0205395366406447	GENIE3	4.17846596497409
hESC	TFs+1000HVG	STRING	saver	352	723	5220	0.0205395366406447	GRNBOOST2	4.03856197061112
hESC	TFs+1000HVG	STRING	saver	352	723	5220	0.0205395366406447	PPCOR	0.979327960540802
hESC	TFs+500HVG	ChIP-specific	dca	34	867	4845	0.164549653579677	PIDC	0.956850649115566
hESC	TFs+500HVG	ChIP-specific	dca	34	867	4845	0.164549653579677	GENIE3	1.01704570961039
hESC	TFs+500HVG	ChIP-specific	dca	34	867	4845	0.164549653579677	GRNBOOST2	0.988406206434559
hESC	TFs+500HVG	ChIP-specific	dca	34	867	4845	0.164549653579677	PPCOR	1.00596672279253
hESC	TFs+500HVG	ChIP-specific	knnsmooth	34	841	4687	0.164110644257703	PIDC	0.848767668323757
hESC	TFs+500HVG	ChIP-specific	knnsmooth	34	841	4687	0.164110644257703	GENIE3	0.960755179507036
hESC	TFs+500HVG	ChIP-specific	knnsmooth	34	841	4687	0.164110644257703	GRNBOOST2	1.02315876356162
hESC	TFs+500HVG	ChIP-specific	knnsmooth	34	841	4687	0.164110644257703	PPCOR	1.01145809155139
hESC	TFs+500HVG	ChIP-specific	magic	34	841	4687	0.164110644257703	PIDC	0.956854955503624
hESC	TFs+500HVG	ChIP-specific	magic	34	841	4687	0.164110644257703	GENIE3	0.97224841639536
hESC	TFs+500HVG	ChIP-specific	magic	34	841	4687	0.164110644257703	GRNBOOST2	1.03615951023966
hESC	TFs+500HVG	ChIP-specific	magic	34	841	4687	0.164110644257703	PPCOR	0.97895622485629
hESC	TFs+500HVG	ChIP-specific	noimputation	34	815	4545	0.164221708339355	PIDC	0.913734286519961
hESC	TFs+500HVG	ChIP-specific	noimputation	34	815	4545	0.164221708339355	GENIE3	0.945057425065435
hESC	TFs+500HVG	ChIP-specific	noimputation	34	815	4545	0.164221708339355	GRNBOOST2	0.947228945116734
hESC	TFs+500HVG	ChIP-specific	noimputation	34	815	4545	0.164221708339355	PPCOR	1.05977099800189
hESC	TFs+500HVG	ChIP-specific	saver	34	841	4687	0.164110644257703	PIDC	0.868449878092963
hESC	TFs+500HVG	ChIP-specific	saver	34	841	4687	0.164110644257703	GENIE3	0.959250442914138
hESC	TFs+500HVG	ChIP-specific	saver	34	841	4687	0.164110644257703	GRNBOOST2	0.993257046202132
hESC	TFs+500HVG	ChIP-specific	saver	34	841	4687	0.164110644257703	PPCOR	0
hESC	TFs+500HVG	STRING	dca	346	534	4404	0.0238805322690844	PIDC	2.4816995077549
hESC	TFs+500HVG	STRING	dca	346	534	4404	0.0238805322690844	GENIE3	1.63544948403771
hESC	TFs+500HVG	STRING	dca	346	534	4404	0.0238805322690844	GRNBOOST2	1.79709274699493
hESC	TFs+500HVG	STRING	dca	346	534	4404	0.0238805322690844	PPCOR	1.21707868579551
hESC	TFs+500HVG	STRING	knnsmooth	344	525	4277	0.0237273655245873	PIDC	1.89196221077785
hESC	TFs+500HVG	STRING	knnsmooth	344	525	4277	0.0237273655245873	GENIE3	2.43393055240692
hESC	TFs+500HVG	STRING	knnsmooth	344	525	4277	0.0237273655245873	GRNBOOST2	2.37480673332011
hESC	TFs+500HVG	STRING	knnsmooth	344	525	4277	0.0237273655245873	PPCOR	0.670069949650487
hESC	TFs+500HVG	STRING	magic	344	525	4277	0.0237273655245873	PIDC	3.2707532587572
hESC	TFs+500HVG	STRING	magic	344	525	4277	0.0237273655245873	GENIE3	2.3545482796475
hESC	TFs+500HVG	STRING	magic	344	525	4277	0.0237273655245873	GRNBOOST2	2.62115597951514
hESC	TFs+500HVG	STRING	magic	344	525	4277	0.0237273655245873	PPCOR	1.14306050234495
hESC	TFs+500HVG	STRING	noimputation	343	517	4257	0.0240524781341108	PIDC	3.75031498921562
hESC	TFs+500HVG	STRING	noimputation	343	517	4257	0.0240524781341108	GENIE3	3.36942362312341
hESC	TFs+500HVG	STRING	noimputation	343	517	4257	0.0240524781341108	GRNBOOST2	3.21316049857276
hESC	TFs+500HVG	STRING	noimputation	343	517	4257	0.0240524781341108	PPCOR	0
hESC	TFs+500HVG	STRING	saver	344	525	4277	0.0237273655245873	PIDC	5.25216592887808
hESC	TFs+500HVG	STRING	saver	344	525	4277	0.0237273655245873	GENIE3	3.92187999942491
hESC	TFs+500HVG	STRING	saver	344	525	4277	0.0237273655245873	GRNBOOST2	3.92187999942491
hESC	TFs+500HVG	STRING	saver	344	525	4277	0.0237273655245873	PPCOR	0.945981105388923
hHep	TFs+1000HVG	ChIP-specific	dca	30	1366	16031	0.391477411477411	PIDC	0.940760396935541
hHep	TFs+1000HVG	ChIP-specific	dca	30	1366	16031	0.391477411477411	GENIE3	0.931455109646628
hHep	TFs+1000HVG	ChIP-specific	dca	30	1366	16031	0.391477411477411	GRNBOOST2	0.953348484902666
hHep	TFs+1000HVG	ChIP-specific	dca	30	1366	16031	0.391477411477411	PPCOR	0.917366364250488
hHep	TFs+1000HVG	ChIP-specific	knnsmooth	30	1331	15558	0.389924812030075	PIDC	0.929373816707763
hHep	TFs+1000HVG	ChIP-specific	knnsmooth	30	1331	15558	0.389924812030075	GENIE3	0.963102908868735
hHep	TFs+1000HVG	ChIP-specific	knnsmooth	30	1331	15558	0.389924812030075	GRNBOOST2	0.955522126232514
hHep	TFs+1000HVG	ChIP-specific	knnsmooth	30	1331	15558	0.389924812030075	PPCOR	0.97585899164774
hHep	TFs+1000HVG	ChIP-specific	magic	30	1331	15558	0.389924812030075	PIDC	0.965309164711007
hHep	TFs+1000HVG	ChIP-specific	magic	30	1331	15558	0.389924812030075	GENIE3	1.00152061908661
hHep	TFs+1000HVG	ChIP-specific	magic	30	1331	15558	0.389924812030075	GRNBOOST2	0.988716593226882
hHep	TFs+1000HVG	ChIP-specific	magic	30	1331	15558	0.389924812030075	PPCOR	0.999915072654648
hHep	TFs+1000HVG	ChIP-specific	noimputation	30	1331	15558	0.389924812030075	PIDC	0.97305669386767
hHep	TFs+1000HVG	ChIP-specific	noimputation	30	1331	15558	0.389924812030075	GENIE3	1.07632065588461
hHep	TFs+1000HVG	ChIP-specific	noimputation	30	1331	15558	0.389924812030075	GRNBOOST2	1.00381321874912
hHep	TFs+1000HVG	ChIP-specific	noimputation	30	1331	15558	0.389924812030075	PPCOR	0.962106876292712
hHep	TFs+1000HVG	ChIP-specific	saver	30	1331	15558	0.389924812030075	PIDC	0.979485494657242
hHep	TFs+1000HVG	ChIP-specific	saver	30	1331	15558	0.389924812030075	GENIE3	1.01262210564142
hHep	TFs+1000HVG	ChIP-specific	saver	30	1331	15558	0.389924812030075	GRNBOOST2	0.988881434272769
hHep	TFs+1000HVG	ChIP-specific	saver	30	1331	15558	0.389924812030075	PPCOR	0.967772449774065
hHep	TFs+1000HVG	STRING	dca	409	882	8775	0.0243527442975725	PIDC	2.11048129804141
hHep	TFs+1000HVG	STRING	dca	409	882	8775	0.0243527442975725	GENIE3	2.30208088882656
hHep	TFs+1000HVG	STRING	dca	409	882	8775	0.0243527442975725	GRNBOOST2	2.13855865455638
hHep	TFs+1000HVG	STRING	dca	409	882	8775	0.0243527442975725	PPCOR	0.912514086736309
hHep	TFs+1000HVG	STRING	knnsmooth	414	889	9003	0.0244891630761196	PIDC	2.3993548301849
hHep	TFs+1000HVG	STRING	knnsmooth	414	889	9003	0.0244891630761196	GENIE3	2.58531616863023
hHep	TFs+1000HVG	STRING	knnsmooth	414	889	9003	0.0244891630761196	GRNBOOST2	2.36760533337716
hHep	TFs+1000HVG	STRING	knnsmooth	414	889	9003	0.0244891630761196	PPCOR	1.08831240965209
hHep	TFs+1000HVG	STRING	magic	414	889	9003	0.0244891630761196	PIDC	1.9185767356677
hHep	TFs+1000HVG	STRING	magic	414	889	9003	0.0244891630761196	GENIE3	1.49676199236487
hHep	TFs+1000HVG	STRING	magic	414	889	9003	0.0244891630761196	GRNBOOST2	1.63283126439804
hHep	TFs+1000HVG	STRING	magic	414	889	9003	0.0244891630761196	PPCOR	1.07041160666094
hHep	TFs+1000HVG	STRING	noimputation	414	889	9003	0.0244891630761196	PIDC	3.62770803217362
hHep	TFs+1000HVG	STRING	noimputation	414	889	9003	0.0244891630761196	GENIE3	3.15435454182679
hHep	TFs+1000HVG	STRING	noimputation	414	889	9003	0.0244891630761196	GRNBOOST2	2.81209828868551
hHep	TFs+1000HVG	STRING	noimputation	414	889	9003	0.0244891630761196	PPCOR	0.979698758638823
hHep	TFs+1000HVG	STRING	saver	414	889	9003	0.0244891630761196	PIDC	4.44039391068244
hHep	TFs+1000HVG	STRING	saver	414	889	9003	0.0244891630761196	GENIE3	3.06087865214649
hHep	TFs+1000HVG	STRING	saver	414	889	9003	0.0244891630761196	GRNBOOST2	2.60345873823465
hHep	TFs+1000HVG	STRING	saver	414	889	9003	0.0244891630761196	PPCOR	1.0386621098532
hHep	TFs+500HVG	ChIP-specific	dca	30	884	10165	0.383729709324273	PIDC	0.967540355409719
hHep	TFs+500HVG	ChIP-specific	dca	30	884	10165	0.383729709324273	GENIE3	0.91181836506612
hHep	TFs+500HVG	ChIP-specific	dca	30	884	10165	0.383729709324273	GRNBOOST2	0.975744195201216
hHep	TFs+500HVG	ChIP-specific	dca	30	884	10165	0.383729709324273	PPCOR	0.936337928992298
hHep	TFs+500HVG	ChIP-specific	knnsmooth	30	874	9939	0.379495990836197	PIDC	0.966909618640505
hHep	TFs+500HVG	ChIP-specific	knnsmooth	30	874	9939	0.379495990836197	GENIE3	0.992757419373131
hHep	TFs+500HVG	ChIP-specific	knnsmooth	30	874	9939	0.379495990836197	GRNBOOST2	1.00932956352191
hHep	TFs+500HVG	ChIP-specific	knnsmooth	30	874	9939	0.379495990836197	PPCOR	1.0090644388664
hHep	TFs+500HVG	ChIP-specific	magic	30	874	9939	0.379495990836197	PIDC	1.01410180732107
hHep	TFs+500HVG	ChIP-specific	magic	30	874	9939	0.379495990836197	GENIE3	1.04448605305239
hHep	TFs+500HVG	ChIP-specific	magic	30	874	9939	0.379495990836197	GRNBOOST2	1.03981889890542
hHep	TFs+500HVG	ChIP-specific	magic	30	874	9939	0.379495990836197	PPCOR	1.00790684778233
hHep	TFs+500HVG	ChIP-specific	noimputation	30	874	9939	0.379495990836197	PIDC	1.02550216750794
hHep	TFs+500HVG	ChIP-specific	noimputation	30	874	9939	0.379495990836197	GENIE3	1.12727318865514
hHep	TFs+500HVG	ChIP-specific	noimputation	30	874	9939	0.379495990836197	GRNBOOST2	1.05068900978128
hHep	TFs+500HVG	ChIP-specific	noimputation	30	874	9939	0.379495990836197	PPCOR	0.981055437817455
hHep	TFs+500HVG	ChIP-specific	saver	30	874	9939	0.379495990836197	PIDC	1.01039006214394
hHep	TFs+500HVG	ChIP-specific	saver	30	874	9939	0.379495990836197	GENIE3	1.0523331240191
hHep	TFs+500HVG	ChIP-specific	saver	30	874	9939	0.379495990836197	GRNBOOST2	1.01622280456514
hHep	TFs+500HVG	ChIP-specific	saver	30	874	9939	0.379495990836197	PPCOR	1.02942692438618
hHep	TFs+500HVG	STRING	dca	405	655	7352	0.0277570128742402	PIDC	2.13162611256025
hHep	TFs+500HVG	STRING	dca	405	655	7352	0.0277570128742402	GENIE3	2.26331823886566
hHep	TFs+500HVG	STRING	dca	405	655	7352	0.0277570128742402	GRNBOOST2	2.18062901169957
hHep	TFs+500HVG	STRING	dca	405	655	7352	0.0277570128742402	PPCOR	0.872132979410594
hHep	TFs+500HVG	STRING	knnsmooth	409	656	7523	0.0280818977584501	PIDC	2.33834955407873
hHep	TFs+500HVG	STRING	knnsmooth	409	656	7523	0.0280818977584501	GENIE3	2.42355257426784
hHep	TFs+500HVG	STRING	knnsmooth	409	656	7523	0.0280818977584501	GRNBOOST2	2.32414905071388
hHep	TFs+500HVG	STRING	knnsmooth	409	656	7523	0.0280818977584501	PPCOR	1.1502407725529
hHep	TFs+500HVG	STRING	magic	409	656	7523	0.0280818977584501	PIDC	1.81693987671575
hHep	TFs+500HVG	STRING	magic	409	656	7523	0.0280818977584501	GENIE3	1.42005033648506
hHep	TFs+500HVG	STRING	magic	409	656	7523	0.0280818977584501	GRNBOOST2	1.50051985555255
hHep	TFs+500HVG	STRING	magic	409	656	7523	0.0280818977584501	PPCOR	1.01296924002601
hHep	TFs+500HVG	STRING	noimputation	409	656	7523	0.0280818977584501	PIDC	3.49805732887487
hHep	TFs+500HVG	STRING	noimputation	409	656	7523	0.0280818977584501	GENIE3	3.12286541310519
hHep	TFs+500HVG	STRING	noimputation	409	656	7523	0.0280818977584501	GRNBOOST2	2.81643316736204
hHep	TFs+500HVG	STRING	noimputation	409	656	7523	0.0280818977584501	PPCOR	0.818895694039718
hHep	TFs+500HVG	STRING	saver	409	656	7523	0.0280818977584501	PIDC	4.10867897356344
hHep	TFs+500HVG	STRING	saver	409	656	7523	0.0280818977584501	GENIE3	2.86850167969982
hHep	TFs+500HVG	STRING	saver	409	656	7523	0.0280818977584501	GRNBOOST2	2.53715660118664
hHep	TFs+500HVG	STRING	saver	409	656	7523	0.0280818977584501	PPCOR	0.993903120276977
mDC	TFs+1000HVG	ChIP-specific	dca	19	732	1256	0.0904312765497876	PIDC	0.977270249300174
mDC	TFs+1000HVG	ChIP-specific	dca	19	732	1256	0.0904312765497876	GENIE3	0.959661776339811
mDC	TFs+1000HVG	ChIP-specific	dca	19	732	1256	0.0904312765497876	GRNBOOST2	1.03889990466145
mDC	TFs+1000HVG	ChIP-specific	dca	19	732	1256	0.0904312765497876	PPCOR	0.880423648018175
mDC	TFs+1000HVG	ChIP-specific	knnsmooth	19	690	1193	0.091131311588114	PIDC	1.04856845147968
mDC	TFs+1000HVG	ChIP-specific	knnsmooth	19	690	1193	0.091131311588114	GENIE3	1.10375626471545
mDC	TFs+1000HVG	ChIP-specific	knnsmooth	19	690	1193	0.091131311588114	GRNBOOST2	1.02097454486179
mDC	TFs+1000HVG	ChIP-specific	knnsmooth	19	690	1193	0.091131311588114	PPCOR	1.06696438922494
mDC	TFs+1000HVG	ChIP-specific	magic	19	690	1193	0.091131311588114	PIDC	1.07616235809756
mDC	TFs+1000HVG	ChIP-specific	magic	19	690	1193	0.091131311588114	GENIE3	1.22332986005962
mDC	TFs+1000HVG	ChIP-specific	magic	19	690	1193	0.091131311588114	GRNBOOST2	1.20493392231437
mDC	TFs+1000HVG	ChIP-specific	magic	19	690	1193	0.091131311588114	PPCOR	0.892202980644989
mDC	TFs+1000HVG	ChIP-specific	noimputation	19	690	1193	0.091131311588114	PIDC	0.993380638243905
mDC	TFs+1000HVG	ChIP-specific	noimputation	19	690	1193	0.091131311588114	GENIE3	0.8638849458244
mDC	TFs+1000HVG	ChIP-specific	noimputation	19	690	1193	0.091131311588114	GRNBOOST2	0.892202980644989
mDC	TFs+1000HVG	ChIP-specific	noimputation	19	690	1193	0.091131311588114	PPCOR	0.947390793880762
mDC	TFs+1000HVG	ChIP-specific	saver	19	690	1193	0.091131311588114	PIDC	0.947390793880762
mDC	TFs+1000HVG	ChIP-specific	saver	19	690	1193	0.091131311588114	GENIE3	0.800223291918701
mDC	TFs+1000HVG	ChIP-specific	saver	19	690	1193	0.091131311588114	GRNBOOST2	0.864609074027103
mDC	TFs+1000HVG	ChIP-specific	saver	19	690	1193	0.091131311588114	PPCOR	0.837015167409217
mDC	TFs+1000HVG	STRING	dca	269	711	6003	0.0314309649719881	PIDC	1.69599247241835
mDC	TFs+1000HVG	STRING	dca	269	711	6003	0.0314309649719881	GENIE3	1.77549211956296
mDC	TFs+1000HVG	STRING	dca	269	711	6003	0.0314309649719881	GRNBOOST2	1.75429221365773
mDC	TFs+1000HVG	STRING	dca	269	711	6003	0.0314309649719881	PPCOR	1.04409536583255
mDC	TFs+1000HVG	STRING	knnsmooth	273	681	5898	0.0317711700064641	PIDC	1.47822925301506
mDC	TFs+1000HVG	STRING	knnsmooth	273	681	5898	0.0317711700064641	GENIE3	1.78744711976805
mDC	TFs+1000HVG	STRING	knnsmooth	273	681	5898	0.0317711700064641	GRNBOOST2	1.71303823183333
mDC	TFs+1000HVG	STRING	knnsmooth	273	681	5898	0.0317711700064641	PPCOR	1.03529413388058
mDC	TFs+1000HVG	STRING	magic	273	681	5898	0.0317711700064641	PIDC	1.85178899204413
mDC	TFs+1000HVG	STRING	magic	273	681	5898	0.0317711700064641	GENIE3	2.02255915845743
mDC	TFs+1000HVG	STRING	magic	273	681	5898	0.0317711700064641	GRNBOOST2	2.07058826776116
mDC	TFs+1000HVG	STRING	magic	273	681	5898	0.0317711700064641	PPCOR	1.17404489409138
mDC	TFs+1000HVG	STRING	noimputation	273	681	5898	0.0317711700064641	PIDC	1.8674820654293
mDC	TFs+1000HVG	STRING	noimputation	273	681	5898	0.0317711700064641	GENIE3	2.21354968027041
mDC	TFs+1000HVG	STRING	noimputation	273	681	5898	0.0317711700064641	GRNBOOST2	2.12929051246573
mDC	TFs+1000HVG	STRING	noimputation	273	681	5898	0.0317711700064641	PPCOR	1.01911164141999
mDC	TFs+1000HVG	STRING	saver	273	681	5898	0.0317711700064641	PIDC	2.05991513236033
mDC	TFs+1000HVG	STRING	saver	273	681	5898	0.0317711700064641	GENIE3	2.70380611362322
mDC	TFs+1000HVG	STRING	saver	273	681	5898	0.0317711700064641	GRNBOOST2	2.50285025149481
mDC	TFs+1000HVG	STRING	saver	273	681	5898	0.0317711700064641	PPCOR	1.06197697238266
mDC	TFs+500HVG	ChIP-specific	dca	18	472	800	0.0943618778013682	PIDC	0.914034375
mDC	TFs+500HVG	ChIP-specific	dca	18	472	800	0.0943618778013682	GENIE3	0.98026875
mDC	TFs+500HVG	ChIP-specific	dca	18	472	800	0.0943618778013682	GRNBOOST2	0.967021875
mDC	TFs+500HVG	ChIP-specific	dca	18	472	800	0.0943618778013682	PPCOR	0.60935625
mDC	TFs+500HVG	ChIP-specific	knnsmooth	18	448	756	0.0939597315436242	PIDC	0.985449735449735
mDC	TFs+500HVG	ChIP-specific	knnsmooth	18	448	756	0.0939597315436242	GENIE3	1.05583900226757
mDC	TFs+500HVG	ChIP-specific	knnsmooth	18	448	756	0.0939597315436242	GRNBOOST2	0.971371882086168
mDC	TFs+500HVG	ChIP-specific	knnsmooth	18	448	756	0.0939597315436242	PPCOR	1.06991685563114
mDC	TFs+500HVG	ChIP-specific	magic	18	448	756	0.0939597315436242	PIDC	1.04176114890401
mDC	TFs+500HVG	ChIP-specific	magic	18	448	756	0.0939597315436242	GENIE3	1.32331821617536
mDC	TFs+500HVG	ChIP-specific	magic	18	448	756	0.0939597315436242	GRNBOOST2	1.08399470899471
mDC	TFs+500HVG	ChIP-specific	magic	18	448	756	0.0939597315436242	PPCOR	0.689814814814815
mDC	TFs+500HVG	ChIP-specific	noimputation	18	448	756	0.0939597315436242	PIDC	1.01360544217687
mDC	TFs+500HVG	ChIP-specific	noimputation	18	448	756	0.0939597315436242	GENIE3	0.899792413662955
mDC	TFs+500HVG	ChIP-specific	noimputation	18	448	756	0.0939597315436242	GRNBOOST2	0.816515495086924
mDC	TFs+500HVG	ChIP-specific	noimputation	18	448	756	0.0939597315436242	PPCOR	0.971371882086168
mDC	TFs+500HVG	ChIP-specific	saver	18	448	756	0.0939597315436242	PIDC	0.858749055177627
mDC	TFs+500HVG	ChIP-specific	saver	18	448	756	0.0939597315436242	GENIE3	0.702962823174184
mDC	TFs+500HVG	ChIP-specific	saver	18	448	756	0.0939597315436242	GRNBOOST2	0.802437641723356
mDC	TFs+500HVG	ChIP-specific	saver	18	448	756	0.0939597315436242	PPCOR	0.71797052154195
mDC	TFs+500HVG	STRING	dca	260	491	4735	0.0371664050235479	PIDC	1.63617683153058
mDC	TFs+500HVG	STRING	dca	260	491	4735	0.0371664050235479	GENIE3	1.76721687672626
mDC	TFs+500HVG	STRING	dca	260	491	4735	0.0371664050235479	GRNBOOST2	1.81835820113313
mDC	TFs+500HVG	STRING	dca	260	491	4735	0.0371664050235479	PPCOR	0.93759094745927
mDC	TFs+500HVG	STRING	knnsmooth	264	487	4815	0.0375280583613917	PIDC	1.56615250240196
mDC	TFs+500HVG	STRING	knnsmooth	264	487	4815	0.0375280583613917	GENIE3	1.76538038256616
mDC	TFs+500HVG	STRING	knnsmooth	264	487	4815	0.0375280583613917	GRNBOOST2	1.55508428683728
mDC	TFs+500HVG	STRING	knnsmooth	264	487	4815	0.0375280583613917	PPCOR	1.11788977203249
mDC	TFs+500HVG	STRING	magic	264	487	4815	0.0375280583613917	PIDC	1.83617974651133
mDC	TFs+500HVG	STRING	magic	264	487	4815	0.0375280583613917	GENIE3	1.86499432264827
mDC	TFs+500HVG	STRING	magic	264	487	4815	0.0375280583613917	GRNBOOST2	1.97567647829505
mDC	TFs+500HVG	STRING	magic	264	487	4815	0.0375280583613917	PPCOR	1.12895798759717
mDC	TFs+500HVG	STRING	noimputation	264	487	4815	0.0375280583613917	PIDC	1.88159664599528
mDC	TFs+500HVG	STRING	noimputation	264	487	4815	0.0375280583613917	GENIE3	2.03059583320396
mDC	TFs+500HVG	STRING	noimputation	264	487	4815	0.0375280583613917	GRNBOOST2	2.06422220281247
mDC	TFs+500HVG	STRING	noimputation	264	487	4815	0.0375280583613917	PPCOR	0.907405222467165
mDC	TFs+500HVG	STRING	saver	264	487	4815	0.0375280583613917	PIDC	1.95313441177384
mDC	TFs+500HVG	STRING	saver	264	487	4815	0.0375280583613917	GENIE3	2.45110069239606
mDC	TFs+500HVG	STRING	saver	264	487	4815	0.0375280583613917	GRNBOOST2	2.39073456197048
mDC	TFs+500HVG	STRING	saver	264	487	4815	0.0375280583613917	PPCOR	0.813513844003843
mESC	TFs+1000HVG	ChIP-specific	dca	82	1432	45043	0.383860851187128	PIDC	0.860813143646497
mESC	TFs+1000HVG	ChIP-specific	dca	82	1432	45043	0.383860851187128	GENIE3	0.87639732124413
mESC	TFs+1000HVG	ChIP-specific	dca	82	1432	45043	0.383860851187128	GRNBOOST2	0.856245809559754
mESC	TFs+1000HVG	ChIP-specific	dca	82	1432	45043	0.383860851187128	PPCOR	0.861286908390464
mESC	TFs+1000HVG	ChIP-specific	knnsmooth	81	1385	42795	0.381743737957611	PIDC	0.921910701115987
mESC	TFs+1000HVG	ChIP-specific	knnsmooth	81	1385	42795	0.381743737957611	GENIE3	0.911836376994022
mESC	TFs+1000HVG	ChIP-specific	knnsmooth	81	1385	42795	0.381743737957611	GRNBOOST2	0.908768908224868
mESC	TFs+1000HVG	ChIP-specific	knnsmooth	81	1385	42795	0.381743737957611	PPCOR	0.879307298421828
mESC	TFs+1000HVG	ChIP-specific	magic	81	1385	42795	0.381743737957611	PIDC	0.90817803957621
mESC	TFs+1000HVG	ChIP-specific	magic	81	1385	42795	0.381743737957611	GENIE3	0.924366421111106
mESC	TFs+1000HVG	ChIP-specific	magic	81	1385	42795	0.381743737957611	GRNBOOST2	0.907055058327226
mESC	TFs+1000HVG	ChIP-specific	magic	81	1385	42795	0.381743737957611	PPCOR	0.946254625260439
mESC	TFs+1000HVG	ChIP-specific	noimputation	81	1385	42795	0.381743737957611	PIDC	0.917687087917859
mESC	TFs+1000HVG	ChIP-specific	noimputation	81	1385	42795	0.381743737957611	GENIE3	0.964624552558787
mESC	TFs+1000HVG	ChIP-specific	noimputation	81	1385	42795	0.381743737957611	GRNBOOST2	0.964820162737547
mESC	TFs+1000HVG	ChIP-specific	noimputation	81	1385	42795	0.381743737957611	PPCOR	0.913238315480077
mESC	TFs+1000HVG	ChIP-specific	saver	81	1385	42795	0.381743737957611	PIDC	0.897732045851342
mESC	TFs+1000HVG	ChIP-specific	saver	81	1385	42795	0.381743737957611	GENIE3	0.915868434404712
mESC	TFs+1000HVG	ChIP-specific	saver	81	1385	42795	0.381743737957611	GRNBOOST2	0.929929445013882
mESC	TFs+1000HVG	ChIP-specific	saver	81	1385	42795	0.381743737957611	PPCOR	0.948929246640365
mESC	TFs+1000HVG	STRING	dca	500	821	8589	0.0209487804878049	PIDC	3.29574304758917
mESC	TFs+1000HVG	STRING	dca	500	821	8589	0.0209487804878049	GENIE3	2.84523440180072
mESC	TFs+1000HVG	STRING	dca	500	821	8589	0.0209487804878049	GRNBOOST2	2.65104457622266
mESC	TFs+1000HVG	STRING	dca	500	821	8589	0.0209487804878049	PPCOR	1.27272370640459
mESC	TFs+1000HVG	STRING	knnsmooth	499	799	8479	0.0212932129924008	PIDC	2.4090854597485
mESC	TFs+1000HVG	STRING	knnsmooth	499	799	8479	0.0212932129924008	GENIE3	2.3647804397991
mESC	TFs+1000HVG	STRING	knnsmooth	499	799	8479	0.0212932129924008	GRNBOOST2	2.31521031244005
mESC	TFs+1000HVG	STRING	knnsmooth	499	799	8479	0.0212932129924008	PPCOR	1.08006222709524
mESC	TFs+1000HVG	STRING	magic	499	799	8479	0.0212932129924008	PIDC	2.13243055093162
mESC	TFs+1000HVG	STRING	magic	499	799	8479	0.0212932129924008	GENIE3	1.83333639573602
mESC	TFs+1000HVG	STRING	magic	499	799	8479	0.0212932129924008	GRNBOOST2	1.80564249247717
mESC	TFs+1000HVG	STRING	magic	499	799	8479	0.0212932129924008	PPCOR	1.17422149817533
mESC	TFs+1000HVG	STRING	noimputation	499	799	8479	0.0212932129924008	PIDC	3.67177852830634
mESC	TFs+1000HVG	STRING	noimputation	499	799	8479	0.0212932129924008	GENIE3	3.4498466070255
mESC	TFs+1000HVG	STRING	noimputation	499	799	8479	0.0212932129924008	GRNBOOST2	3.68882791407912
mESC	TFs+1000HVG	STRING	noimputation	499	799	8479	0.0212932129924008	PPCOR	1.11329491100586
mESC	TFs+1000HVG	STRING	saver	499	799	8479	0.0212932129924008	PIDC	3.91037914014993
mESC	TFs+1000HVG	STRING	saver	499	799	8479	0.0212932129924008	GENIE3	3.20695399737509
mESC	TFs+1000HVG	STRING	saver	499	799	8479	0.0212932129924008	GRNBOOST2	3.64451766886495
mESC	TFs+1000HVG	STRING	saver	499	799	8479	0.0212932129924008	PPCOR	1.33484613707668
mESC	TFs+500HVG	ChIP-specific	dca	81	1011	30716	0.375455323310109	PIDC	0.903794746543243
mESC	TFs+500HVG	ChIP-specific	dca	81	1011	30716	0.375455323310109	GENIE3	0.916407156083473
mESC	TFs+500HVG	ChIP-specific	dca	81	1011	30716	0.375455323310109	GRNBOOST2	0.901538904793655
mESC	TFs+500HVG	ChIP-specific	dca	81	1011	30716	0.375455323310109	PPCOR	0.879659591920859
mESC	TFs+500HVG	ChIP-specific	knnsmooth	81	977	29613	0.374582574377656	PIDC	0.931979910924885
mESC	TFs+500HVG	ChIP-specific	knnsmooth	81	977	29613	0.374582574377656	GENIE3	0.921729468147468
mESC	TFs+500HVG	ChIP-specific	knnsmooth	81	977	29613	0.374582574377656	GRNBOOST2	0.924407236082779
mESC	TFs+500HVG	ChIP-specific	knnsmooth	81	977	29613	0.374582574377656	PPCOR	0.893305178695559
mESC	TFs+500HVG	ChIP-specific	magic	81	977	29613	0.374582574377656	PIDC	0.922063312917366
mESC	TFs+500HVG	ChIP-specific	magic	81	977	29613	0.374582574377656	GENIE3	0.934085119204039
mESC	TFs+500HVG	ChIP-specific	magic	81	977	29613	0.374582574377656	GRNBOOST2	0.929365535086539
mESC	TFs+500HVG	ChIP-specific	magic	81	977	29613	0.374582574377656	PPCOR	0.929964972618901
mESC	TFs+500HVG	ChIP-specific	noimputation	81	977	29613	0.374582574377656	PIDC	0.921432256680523
mESC	TFs+500HVG	ChIP-specific	noimputation	81	977	29613	0.374582574377656	GENIE3	0.976112149254334
mESC	TFs+500HVG	ChIP-specific	noimputation	81	977	29613	0.374582574377656	GRNBOOST2	0.969933436026392
mESC	TFs+500HVG	ChIP-specific	noimputation	81	977	29613	0.374582574377656	PPCOR	0.946002411377216
mESC	TFs+500HVG	ChIP-specific	saver	81	977	29613	0.374582574377656	PIDC	0.900066495518868
mESC	TFs+500HVG	ChIP-specific	saver	81	977	29613	0.374582574377656	GENIE3	0.917887781872251
mESC	TFs+500HVG	ChIP-specific	saver	81	977	29613	0.374582574377656	GRNBOOST2	0.939340563437863
mESC	TFs+500HVG	ChIP-specific	saver	81	977	29613	0.374582574377656	PPCOR	0.915010828389693
mESC	TFs+500HVG	STRING	dca	495	655	7762	0.0239767707657616	PIDC	3.01438369301722
mESC	TFs+500HVG	STRING	dca	495	655	7762	0.0239767707657616	GENIE3	2.60064475475996
mESC	TFs+500HVG	STRING	dca	495	655	7762	0.0239767707657616	GRNBOOST2	2.47168716361484
mESC	TFs+500HVG	STRING	dca	495	655	7762	0.0239767707657616	PPCOR	1.12286102825316
mESC	TFs+500HVG	STRING	knnsmooth	495	648	7762	0.0242361794139228	PIDC	2.11565707603311
mESC	TFs+500HVG	STRING	knnsmooth	495	648	7762	0.0242361794139228	GENIE3	2.14168384437001
mESC	TFs+500HVG	STRING	knnsmooth	495	648	7762	0.0242361794139228	GRNBOOST2	2.09439419084685
mESC	TFs+500HVG	STRING	knnsmooth	495	648	7762	0.0242361794139228	PPCOR	0.829252522264236
mESC	TFs+500HVG	STRING	magic	495	648	7762	0.0242361794139228	PIDC	1.95086971583958
mESC	TFs+500HVG	STRING	magic	495	648	7762	0.0242361794139228	GENIE3	1.67337428115641
mESC	TFs+500HVG	STRING	magic	495	648	7762	0.0242361794139228	GRNBOOST2	1.73824086397696
mESC	TFs+500HVG	STRING	magic	495	648	7762	0.0242361794139228	PPCOR	1.16414296394787
mESC	TFs+500HVG	STRING	noimputation	495	648	7762	0.0242361794139228	PIDC	3.17880133534624
mESC	TFs+500HVG	STRING	noimputation	495	648	7762	0.0242361794139228	GENIE3	3.25196455464426
mESC	TFs+500HVG	STRING	noimputation	495	648	7762	0.0242361794139228	GRNBOOST2	3.39143018720886
mESC	TFs+500HVG	STRING	noimputation	495	648	7762	0.0242361794139228	PPCOR	0.882409735229892
mESC	TFs+500HVG	STRING	saver	495	648	7762	0.0242361794139228	PIDC	3.37548302331916
mESC	TFs+500HVG	STRING	saver	495	648	7762	0.0242361794139228	GENIE3	2.9285851366575
mESC	TFs+500HVG	STRING	saver	495	648	7762	0.0242361794139228	GRNBOOST2	3.05653974552523
mESC	TFs+500HVG	STRING	saver	495	648	7762	0.0242361794139228	PPCOR	1.29703599636201
mHSC-E	TFs+1000HVG	ChIP-specific	dca	28	1177	21975	0.667365160349854	PIDC	0.829983634831701
mHSC-E	TFs+1000HVG	ChIP-specific	dca	28	1177	21975	0.667365160349854	GENIE3	0.874742946975111
mHSC-E	TFs+1000HVG	ChIP-specific	dca	28	1177	21975	0.667365160349854	GRNBOOST2	0.864106471720313
mHSC-E	TFs+1000HVG	ChIP-specific	dca	28	1177	21975	0.667365160349854	PPCOR	0
mHSC-E	TFs+1000HVG	ChIP-specific	knnsmooth	28	1177	21975	0.667365160349854	PIDC	0.809118124458836
mHSC-E	TFs+1000HVG	ChIP-specific	knnsmooth	28	1177	21975	0.667365160349854	GENIE3	0.858306166201144
mHSC-E	TFs+1000HVG	ChIP-specific	knnsmooth	28	1177	21975	0.667365160349854	GRNBOOST2	0.868538486291592
mHSC-E	TFs+1000HVG	ChIP-specific	knnsmooth	28	1177	21975	0.667365160349854	PPCOR	0
mHSC-E	TFs+1000HVG	ChIP-specific	magic	28	1177	21975	0.667365160349854	PIDC	0.844234914792251
mHSC-E	TFs+1000HVG	ChIP-specific	magic	28	1177	21975	0.667365160349854	GENIE3	0.849626671724059
mHSC-E	TFs+1000HVG	ChIP-specific	magic	28	1177	21975	0.667365160349854	GRNBOOST2	0.86585049253146
mHSC-E	TFs+1000HVG	ChIP-specific	magic	28	1177	21975	0.667365160349854	PPCOR	0.857384979954394
mHSC-E	TFs+1000HVG	ChIP-specific	noimputation	28	1177	21975	0.667365160349854	PIDC	0.824119471785732
mHSC-E	TFs+1000HVG	ChIP-specific	noimputation	28	1177	21975	0.667365160349854	GENIE3	0.859326663386704
mHSC-E	TFs+1000HVG	ChIP-specific	noimputation	28	1177	21975	0.667365160349854	GRNBOOST2	0.850326247213252
mHSC-E	TFs+1000HVG	ChIP-specific	noimputation	28	1177	21975	0.667365160349854	PPCOR	0.858873494538927
mHSC-E	TFs+1000HVG	ChIP-specific	saver	28	1177	21975	0.667365160349854	PIDC	0.817846181085394
mHSC-E	TFs+1000HVG	ChIP-specific	saver	28	1177	21975	0.667365160349854	GENIE3	0.841677124434011
mHSC-E	TFs+1000HVG	ChIP-specific	saver	28	1177	21975	0.667365160349854	GRNBOOST2	0.843893975080277
mHSC-E	TFs+1000HVG	ChIP-specific	saver	28	1177	21975	0.667365160349854	PPCOR	0.858835186612353
mHSC-E	TFs+1000HVG	STRING	dca	161	427	1826	0.0266235091709678	PIDC	7.01436413782182
mHSC-E	TFs+1000HVG	STRING	dca	161	427	1826	0.0266235091709678	GENIE3	4.27855642424322
mHSC-E	TFs+1000HVG	STRING	dca	161	427	1826	0.0266235091709678	GRNBOOST2	3.7025969055951
mHSC-E	TFs+1000HVG	STRING	dca	161	427	1826	0.0266235091709678	PPCOR	0
mHSC-E	TFs+1000HVG	STRING	knnsmooth	161	427	1826	0.0266235091709678	PIDC	6.95265418939524
mHSC-E	TFs+1000HVG	STRING	knnsmooth	161	427	1826	0.0266235091709678	GENIE3	5.4716154271572
mHSC-E	TFs+1000HVG	STRING	knnsmooth	161	427	1826	0.0266235091709678	GRNBOOST2	4.36083635547867
mHSC-E	TFs+1000HVG	STRING	knnsmooth	161	427	1826	0.0266235091709678	PPCOR	1.15191903729625
mHSC-E	TFs+1000HVG	STRING	magic	161	427	1826	0.0266235091709678	PIDC	5.16023970490111
mHSC-E	TFs+1000HVG	STRING	magic	161	427	1826	0.0266235091709678	GENIE3	3.84448137377095
mHSC-E	TFs+1000HVG	STRING	magic	161	427	1826	0.0266235091709678	GRNBOOST2	3.76430685402168
mHSC-E	TFs+1000HVG	STRING	magic	161	427	1826	0.0266235091709678	PPCOR	0
mHSC-E	TFs+1000HVG	STRING	noimputation	161	427	1826	0.0266235091709678	PIDC	8.08400324388263
mHSC-E	TFs+1000HVG	STRING	noimputation	161	427	1826	0.0266235091709678	GENIE3	6.94884868628117
mHSC-E	TFs+1000HVG	STRING	noimputation	161	427	1826	0.0266235091709678	GRNBOOST2	6.35612468793825
mHSC-E	TFs+1000HVG	STRING	noimputation	161	427	1826	0.0266235091709678	PPCOR	0
mHSC-E	TFs+1000HVG	STRING	saver	161	427	1826	0.0266235091709678	PIDC	7.44633377680792
mHSC-E	TFs+1000HVG	STRING	saver	161	427	1826	0.0266235091709678	GENIE3	6.28752807130651
mHSC-E	TFs+1000HVG	STRING	saver	161	427	1826	0.0266235091709678	GRNBOOST2	4.89565590850907
mHSC-E	TFs+1000HVG	STRING	saver	161	427	1826	0.0266235091709678	PPCOR	0
mHSC-E	TFs+500HVG	ChIP-specific	dca	28	691	11557	0.598188405797101	PIDC	0.929806897652679
mHSC-E	TFs+500HVG	ChIP-specific	dca	28	691	11557	0.598188405797101	GENIE3	0.994136524814998
mHSC-E	TFs+500HVG	ChIP-specific	dca	28	691	11557	0.598188405797101	GRNBOOST2	0.98188071270479
mHSC-E	TFs+500HVG	ChIP-specific	dca	28	691	11557	0.598188405797101	PPCOR	0.961668933596111
mHSC-E	TFs+500HVG	ChIP-specific	knnsmooth	28	691	11557	0.598188405797101	PIDC	0.929806897652679
mHSC-E	TFs+500HVG	ChIP-specific	knnsmooth	28	691	11557	0.598188405797101	GENIE3	0.990040067585293
mHSC-E	TFs+500HVG	ChIP-specific	knnsmooth	28	691	11557	0.598188405797101	GRNBOOST2	0.992440125201468
mHSC-E	TFs+500HVG	ChIP-specific	knnsmooth	28	691	11557	0.598188405797101	PPCOR	0.955742753010823
mHSC-E	TFs+500HVG	ChIP-specific	magic	28	691	11557	0.598188405797101	PIDC	0.953529413398641
mHSC-E	TFs+500HVG	ChIP-specific	magic	28	691	11557	0.598188405797101	GENIE3	0.971631523791271
mHSC-E	TFs+500HVG	ChIP-specific	magic	28	691	11557	0.598188405797101	GRNBOOST2	0.971465949694368
mHSC-E	TFs+500HVG	ChIP-specific	magic	28	691	11557	0.598188405797101	PPCOR	0.990485205171823
mHSC-E	TFs+500HVG	ChIP-specific	noimputation	28	691	11557	0.598188405797101	PIDC	0.947164836003383
mHSC-E	TFs+500HVG	ChIP-specific	noimputation	28	691	11557	0.598188405797101	GENIE3	0.996607141650068
mHSC-E	TFs+500HVG	ChIP-specific	noimputation	28	691	11557	0.598188405797101	GRNBOOST2	0.995333114926585
mHSC-E	TFs+500HVG	ChIP-specific	noimputation	28	691	11557	0.598188405797101	PPCOR	0.997897196490305
mHSC-E	TFs+500HVG	ChIP-specific	saver	28	691	11557	0.598188405797101	PIDC	0.934435681212867
mHSC-E	TFs+500HVG	ChIP-specific	saver	28	691	11557	0.598188405797101	GENIE3	0.961167001264404
mHSC-E	TFs+500HVG	ChIP-specific	saver	28	691	11557	0.598188405797101	GRNBOOST2	0.963654877436551
mHSC-E	TFs+500HVG	ChIP-specific	saver	28	691	11557	0.598188405797101	PPCOR	1.0137848050495
mHSC-E	TFs+500HVG	STRING	dca	156	300	1371	0.0293928479547209	PIDC	6.37290352214659
mHSC-E	TFs+500HVG	STRING	dca	156	300	1371	0.0293928479547209	GENIE3	4.16898333245551
mHSC-E	TFs+500HVG	STRING	dca	156	300	1371	0.0293928479547209	GRNBOOST2	3.47415277704626
mHSC-E	TFs+500HVG	STRING	dca	156	300	1371	0.0293928479547209	PPCOR	1.83633789643873
mHSC-E	TFs+500HVG	STRING	knnsmooth	156	300	1371	0.0293928479547209	PIDC	6.1993224923605
mHSC-E	TFs+500HVG	STRING	knnsmooth	156	300	1371	0.0293928479547209	GENIE3	5.28567529650609
mHSC-E	TFs+500HVG	STRING	knnsmooth	156	300	1371	0.0293928479547209	GRNBOOST2	4.59084474109684
mHSC-E	TFs+500HVG	STRING	knnsmooth	156	300	1371	0.0293928479547209	PPCOR	1.09108075865545
mHSC-E	TFs+500HVG	STRING	magic	156	300	1371	0.0293928479547209	PIDC	4.54121398713903
mHSC-E	TFs+500HVG	STRING	magic	156	300	1371	0.0293928479547209	GENIE3	3.47415277704626
mHSC-E	TFs+500HVG	STRING	magic	156	300	1371	0.0293928479547209	GRNBOOST2	3.52378353100406
mHSC-E	TFs+500HVG	STRING	magic	156	300	1371	0.0293928479547209	PPCOR	1.58818412664972
mHSC-E	TFs+500HVG	STRING	noimputation	156	300	1371	0.0293928479547209	PIDC	7.49424384762835
mHSC-E	TFs+500HVG	STRING	noimputation	156	300	1371	0.0293928479547209	GENIE3	6.69039191280414
mHSC-E	TFs+500HVG	STRING	noimputation	156	300	1371	0.0293928479547209	GRNBOOST2	6.15421349076765
mHSC-E	TFs+500HVG	STRING	noimputation	156	300	1371	0.0293928479547209	PPCOR	1.51373799571301
mHSC-E	TFs+500HVG	STRING	saver	156	300	1371	0.0293928479547209	PIDC	6.86884932153543
mHSC-E	TFs+500HVG	STRING	saver	156	300	1371	0.0293928479547209	GENIE3	5.88124434399973
mHSC-E	TFs+500HVG	STRING	saver	156	300	1371	0.0293928479547209	GRNBOOST2	4.88862926484366
mHSC-E	TFs+500HVG	STRING	saver	156	300	1371	0.0293928479547209	PPCOR	2.18216151731089
mHSC-GM	TFs+1000HVG	ChIP-specific	dca	19	1089	14135	0.683775154798762	PIDC	0.770809650586235
mHSC-GM	TFs+1000HVG	ChIP-specific	dca	19	1089	14135	0.683775154798762	GENIE3	0.862293654430076
mHSC-GM	TFs+1000HVG	ChIP-specific	dca	19	1089	14135	0.683775154798762	GRNBOOST2	0.871480494884276
mHSC-GM	TFs+1000HVG	ChIP-specific	dca	19	1089	14135	0.683775154798762	PPCOR	0.816164600631374
mHSC-GM	TFs+1000HVG	ChIP-specific	knnsmooth	19	1089	14135	0.683775154798762	PIDC	0.771947758795154
mHSC-GM	TFs+1000HVG	ChIP-specific	knnsmooth	19	1089	14135	0.683775154798762	GENIE3	0.823885467764343
mHSC-GM	TFs+1000HVG	ChIP-specific	knnsmooth	19	1089	14135	0.683775154798762	GRNBOOST2	0.826887345971167
mHSC-GM	TFs+1000HVG	ChIP-specific	knnsmooth	19	1089	14135	0.683775154798762	PPCOR	0.818713659743474
mHSC-GM	TFs+1000HVG	ChIP-specific	magic	19	1089	14135	0.683775154798762	PIDC	0.807229113271652
mHSC-GM	TFs+1000HVG	ChIP-specific	magic	19	1089	14135	0.683775154798762	GENIE3	0.824908472876431
mHSC-GM	TFs+1000HVG	ChIP-specific	magic	19	1089	14135	0.683775154798762	GRNBOOST2	0.872411674327938
mHSC-GM	TFs+1000HVG	ChIP-specific	magic	19	1089	14135	0.683775154798762	PPCOR	0.776548946978972
mHSC-GM	TFs+1000HVG	ChIP-specific	noimputation	19	1089	14135	0.683775154798762	PIDC	0.807849899567426
mHSC-GM	TFs+1000HVG	ChIP-specific	noimputation	19	1089	14135	0.683775154798762	GENIE3	0.84633912504919
mHSC-GM	TFs+1000HVG	ChIP-specific	noimputation	19	1089	14135	0.683775154798762	GRNBOOST2	0.827609873088076
mHSC-GM	TFs+1000HVG	ChIP-specific	noimputation	19	1089	14135	0.683775154798762	PPCOR	0
mHSC-GM	TFs+1000HVG	ChIP-specific	saver	19	1089	14135	0.683775154798762	PIDC	0.829060098006376
mHSC-GM	TFs+1000HVG	ChIP-specific	saver	19	1089	14135	0.683775154798762	GENIE3	0.814746564159385
mHSC-GM	TFs+1000HVG	ChIP-specific	saver	19	1089	14135	0.683775154798762	GRNBOOST2	0.826518479637596
mHSC-GM	TFs+1000HVG	ChIP-specific	saver	19	1089	14135	0.683775154798762	PPCOR	0.825122388023698
mHSC-GM	TFs+1000HVG	STRING	dca	100	357	1311	0.0368258426966292	PIDC	6.23463610440554
mHSC-GM	TFs+1000HVG	STRING	dca	100	357	1311	0.0368258426966292	GENIE3	5.05399072915267
mHSC-GM	TFs+1000HVG	STRING	dca	100	357	1311	0.0368258426966292	GRNBOOST2	4.51545073342328
mHSC-GM	TFs+1000HVG	STRING	dca	100	357	1311	0.0368258426966292	PPCOR	1.44991537311757
mHSC-GM	TFs+1000HVG	STRING	knnsmooth	100	357	1311	0.0368258426966292	PIDC	7.18743763531137
mHSC-GM	TFs+1000HVG	STRING	knnsmooth	100	357	1311	0.0368258426966292	GENIE3	6.46247994875259
mHSC-GM	TFs+1000HVG	STRING	knnsmooth	100	357	1311	0.0368258426966292	GRNBOOST2	5.46825226432911
mHSC-GM	TFs+1000HVG	STRING	knnsmooth	100	357	1311	0.0368258426966292	PPCOR	1.32563691256463
mHSC-GM	TFs+1000HVG	STRING	magic	100	357	1311	0.0368258426966292	PIDC	6.13107072061143
mHSC-GM	TFs+1000HVG	STRING	magic	100	357	1311	0.0368258426966292	GENIE3	4.82614688480562
mHSC-GM	TFs+1000HVG	STRING	magic	100	357	1311	0.0368258426966292	GRNBOOST2	4.95042534535856
mHSC-GM	TFs+1000HVG	STRING	magic	100	357	1311	0.0368258426966292	PPCOR	1.30392922922364
mHSC-GM	TFs+1000HVG	STRING	noimputation	100	357	1311	0.0368258426966292	PIDC	8.36808301056425
mHSC-GM	TFs+1000HVG	STRING	noimputation	100	357	1311	0.0368258426966292	GENIE3	8.67877916194659
mHSC-GM	TFs+1000HVG	STRING	noimputation	100	357	1311	0.0368258426966292	GRNBOOST2	7.31171609586431
mHSC-GM	TFs+1000HVG	STRING	noimputation	100	357	1311	0.0368258426966292	PPCOR	0
mHSC-GM	TFs+1000HVG	STRING	saver	100	357	1311	0.0368258426966292	PIDC	7.70526455428193
mHSC-GM	TFs+1000HVG	STRING	saver	100	357	1311	0.0368258426966292	GENIE3	7.2081507120702
mHSC-GM	TFs+1000HVG	STRING	saver	100	357	1311	0.0368258426966292	GRNBOOST2	5.96536610654085
mHSC-GM	TFs+1000HVG	STRING	saver	100	357	1311	0.0368258426966292	PPCOR	0
mHSC-GM	TFs+500HVG	ChIP-specific	dca	19	618	7364	0.628166851488527	PIDC	0.804397802218229
mHSC-GM	TFs+500HVG	ChIP-specific	dca	19	618	7364	0.628166851488527	GENIE3	0.906775821647282
mHSC-GM	TFs+500HVG	ChIP-specific	dca	19	618	7364	0.628166851488527	GRNBOOST2	0.907082283823619
mHSC-GM	TFs+500HVG	ChIP-specific	dca	19	618	7364	0.628166851488527	PPCOR	0.873976346532812
mHSC-GM	TFs+500HVG	ChIP-specific	knnsmooth	19	618	7364	0.628166851488527	PIDC	0.812180205034637
mHSC-GM	TFs+500HVG	ChIP-specific	knnsmooth	19	618	7364	0.628166851488527	GENIE3	0.874375542169652
mHSC-GM	TFs+500HVG	ChIP-specific	knnsmooth	19	618	7364	0.628166851488527	GRNBOOST2	0.875952672557985
mHSC-GM	TFs+500HVG	ChIP-specific	knnsmooth	19	618	7364	0.628166851488527	PPCOR	0.854966899750215
mHSC-GM	TFs+500HVG	ChIP-specific	magic	19	618	7364	0.628166851488527	PIDC	0.853686353388816
mHSC-GM	TFs+500HVG	ChIP-specific	magic	19	618	7364	0.628166851488527	GENIE3	0.86674102077394
mHSC-GM	TFs+500HVG	ChIP-specific	magic	19	618	7364	0.628166851488527	GRNBOOST2	0.906217572399574
mHSC-GM	TFs+500HVG	ChIP-specific	magic	19	618	7364	0.628166851488527	PPCOR	0.822601896567921
mHSC-GM	TFs+500HVG	ChIP-specific	noimputation	19	618	7364	0.628166851488527	PIDC	0.848281906988532
mHSC-GM	TFs+500HVG	ChIP-specific	noimputation	19	618	7364	0.628166851488527	GENIE3	0.920076776112388
mHSC-GM	TFs+500HVG	ChIP-specific	noimputation	19	618	7364	0.628166851488527	GRNBOOST2	0.878979162542144
mHSC-GM	TFs+500HVG	ChIP-specific	noimputation	19	618	7364	0.628166851488527	PPCOR	0.832843449069136
mHSC-GM	TFs+500HVG	ChIP-specific	saver	19	618	7364	0.628166851488527	PIDC	0.878546806830121
mHSC-GM	TFs+500HVG	ChIP-specific	saver	19	618	7364	0.628166851488527	GENIE3	0.860749844604848
mHSC-GM	TFs+500HVG	ChIP-specific	saver	19	618	7364	0.628166851488527	GRNBOOST2	0.855199598380896
mHSC-GM	TFs+500HVG	ChIP-specific	saver	19	618	7364	0.628166851488527	PPCOR	0.833299417155463
mHSC-GM	TFs+500HVG	STRING	dca	92	206	748	0.03966065747614	PIDC	6.49704061743644
mHSC-GM	TFs+500HVG	STRING	dca	92	206	748	0.03966065747614	GENIE3	5.25851468443479
mHSC-GM	TFs+500HVG	STRING	dca	92	206	748	0.03966065747614	GRNBOOST2	4.98884726472018
mHSC-GM	TFs+500HVG	STRING	dca	92	206	748	0.03966065747614	PPCOR	1.98879722039521
mHSC-GM	TFs+500HVG	STRING	knnsmooth	92	206	748	0.03966065747614	PIDC	7.28102033229432
mHSC-GM	TFs+500HVG	STRING	knnsmooth	92	206	748	0.03966065747614	GENIE3	6.30347593582888
mHSC-GM	TFs+500HVG	STRING	knnsmooth	92	206	748	0.03966065747614	GRNBOOST2	5.9326832337213
mHSC-GM	TFs+500HVG	STRING	knnsmooth	92	206	748	0.03966065747614	PPCOR	0.741585404215162
mHSC-GM	TFs+500HVG	STRING	magic	92	206	748	0.03966065747614	PIDC	5.59559895907804
mHSC-GM	TFs+500HVG	STRING	magic	92	206	748	0.03966065747614	GENIE3	4.78020605013458
mHSC-GM	TFs+500HVG	STRING	magic	92	206	748	0.03966065747614	GRNBOOST2	4.4832208527553
mHSC-GM	TFs+500HVG	STRING	magic	92	206	748	0.03966065747614	PPCOR	1.82025508307358
mHSC-GM	TFs+500HVG	STRING	noimputation	92	206	748	0.03966065747614	PIDC	8.35969001115274
mHSC-GM	TFs+500HVG	STRING	noimputation	92	206	748	0.03966065747614	GENIE3	8.69677428579599
mHSC-GM	TFs+500HVG	STRING	noimputation	92	206	748	0.03966065747614	GRNBOOST2	7.9214804541165
mHSC-GM	TFs+500HVG	STRING	noimputation	92	206	748	0.03966065747614	PPCOR	1.24721181618005
mHSC-GM	TFs+500HVG	STRING	saver	92	206	748	0.03966065747614	PIDC	7.94456780163212
mHSC-GM	TFs+500HVG	STRING	saver	92	206	748	0.03966065747614	GENIE3	7.41585404215162
mHSC-GM	TFs+500HVG	STRING	saver	92	206	748	0.03966065747614	GRNBOOST2	6.50572650061483
mHSC-GM	TFs+500HVG	STRING	saver	92	206	748	0.03966065747614	PPCOR	1.88767193800223
mHSC-L	TFs+1000HVG	ChIP-specific	dca	15	640	5180	0.540427751695357	PIDC	0.849105745293004
mHSC-L	TFs+1000HVG	ChIP-specific	dca	15	640	5180	0.540427751695357	GENIE3	0.979469618823341
mHSC-L	TFs+1000HVG	ChIP-specific	dca	15	640	5180	0.540427751695357	GRNBOOST2	0.959485920007156
mHSC-L	TFs+1000HVG	ChIP-specific	dca	15	640	5180	0.540427751695357	PPCOR	0.957527040827279
mHSC-L	TFs+1000HVG	ChIP-specific	knnsmooth	15	640	5180	0.540427751695357	PIDC	0.898044528256884
mHSC-L	TFs+1000HVG	ChIP-specific	knnsmooth	15	640	5180	0.540427751695357	GENIE3	0.958057050431568
mHSC-L	TFs+1000HVG	ChIP-specific	knnsmooth	15	640	5180	0.540427751695357	GRNBOOST2	0.940196180736721
mHSC-L	TFs+1000HVG	ChIP-specific	knnsmooth	15	640	5180	0.540427751695357	PPCOR	0.940898126038739
mHSC-L	TFs+1000HVG	ChIP-specific	magic	15	640	5180	0.540427751695357	PIDC	0.935552354616061
mHSC-L	TFs+1000HVG	ChIP-specific	magic	15	640	5180	0.540427751695357	GENIE3	0.980162081724582
mHSC-L	TFs+1000HVG	ChIP-specific	magic	15	640	5180	0.540427751695357	GRNBOOST2	0.95198435473532
mHSC-L	TFs+1000HVG	ChIP-specific	magic	15	640	5180	0.540427751695357	PPCOR	0.943550055157198
mHSC-L	TFs+1000HVG	ChIP-specific	noimputation	15	640	5180	0.540427751695357	PIDC	0.92519305019305
mHSC-L	TFs+1000HVG	ChIP-specific	noimputation	15	640	5180	0.540427751695357	GENIE3	0.996910675757571
mHSC-L	TFs+1000HVG	ChIP-specific	noimputation	15	640	5180	0.540427751695357	GRNBOOST2	0.968416354854579
mHSC-L	TFs+1000HVG	ChIP-specific	noimputation	15	640	5180	0.540427751695357	PPCOR	0.917322787951332
mHSC-L	TFs+1000HVG	ChIP-specific	saver	15	640	5180	0.540427751695357	PIDC	0.948054963402454
mHSC-L	TFs+1000HVG	ChIP-specific	saver	15	640	5180	0.540427751695357	GENIE3	0.963415311340022
mHSC-L	TFs+1000HVG	ChIP-specific	saver	15	640	5180	0.540427751695357	GRNBOOST2	0.957699833037671
mHSC-L	TFs+1000HVG	ChIP-specific	saver	15	640	5180	0.540427751695357	PPCOR	0.94314344081927
mHSC-L	TFs+1000HVG	STRING	dca	40	86	154	0.0452941176470588	PIDC	6.16461460617305
mHSC-L	TFs+1000HVG	STRING	dca	40	86	154	0.0452941176470588	GENIE3	5.59116208466858
mHSC-L	TFs+1000HVG	STRING	dca	40	86	154	0.0452941176470588	GRNBOOST2	5.59116208466858
mHSC-L	TFs+1000HVG	STRING	dca	40	86	154	0.0452941176470588	PPCOR	2.00708382526564
mHSC-L	TFs+1000HVG	STRING	knnsmooth	40	86	154	0.0452941176470588	PIDC	5.59116208466858
mHSC-L	TFs+1000HVG	STRING	knnsmooth	40	86	154	0.0452941176470588	GENIE3	5.44779895429246
mHSC-L	TFs+1000HVG	STRING	knnsmooth	40	86	154	0.0452941176470588	GRNBOOST2	5.16107269354023
mHSC-L	TFs+1000HVG	STRING	knnsmooth	40	86	154	0.0452941176470588	PPCOR	1.29026817338506
mHSC-L	TFs+1000HVG	STRING	magic	40	86	154	0.0452941176470588	PIDC	5.73452521504469
mHSC-L	TFs+1000HVG	STRING	magic	40	86	154	0.0452941176470588	GENIE3	5.73452521504469
mHSC-L	TFs+1000HVG	STRING	magic	40	86	154	0.0452941176470588	GRNBOOST2	5.44779895429246
mHSC-L	TFs+1000HVG	STRING	magic	40	86	154	0.0452941176470588	PPCOR	2.27901131126938
mHSC-L	TFs+1000HVG	STRING	noimputation	40	86	154	0.0452941176470588	PIDC	6.45134086692528
mHSC-L	TFs+1000HVG	STRING	noimputation	40	86	154	0.0452941176470588	GENIE3	7.31151964918199
mHSC-L	TFs+1000HVG	STRING	noimputation	40	86	154	0.0452941176470588	GRNBOOST2	6.88143025805363
mHSC-L	TFs+1000HVG	STRING	noimputation	40	86	154	0.0452941176470588	PPCOR	1.14690504300894
mHSC-L	TFs+1000HVG	STRING	saver	40	86	154	0.0452941176470588	PIDC	6.55215751989945
mHSC-L	TFs+1000HVG	STRING	saver	40	86	154	0.0452941176470588	GENIE3	6.73806712767752
mHSC-L	TFs+1000HVG	STRING	saver	40	86	154	0.0452941176470588	GRNBOOST2	6.5947039973014
mHSC-L	TFs+1000HVG	STRING	saver	40	86	154	0.0452941176470588	PPCOR	2.72389947714623
mHSC-L	TFs+500HVG	ChIP-specific	dca	19	618	7364	0.628166851488527	PIDC	0.202126295370611
mHSC-L	TFs+500HVG	ChIP-specific	dca	19	618	7364	0.628166851488527	GENIE3	0.159969505538643
mHSC-L	TFs+500HVG	ChIP-specific	dca	19	618	7364	0.628166851488527	GRNBOOST2	0.153486277768058
mHSC-L	TFs+500HVG	ChIP-specific	dca	19	618	7364	0.628166851488527	PPCOR	0.181684418251411
mHSC-L	TFs+500HVG	ChIP-specific	knnsmooth	19	618	7364	0.628166851488527	PIDC	0.202126295370611
mHSC-L	TFs+500HVG	ChIP-specific	knnsmooth	19	618	7364	0.628166851488527	GENIE3	0.179640426522097
mHSC-L	TFs+500HVG	ChIP-specific	knnsmooth	19	618	7364	0.628166851488527	GRNBOOST2	0.168834905544863
mHSC-L	TFs+500HVG	ChIP-specific	knnsmooth	19	618	7364	0.628166851488527	PPCOR	0.16373652823319
mHSC-L	TFs+500HVG	ChIP-specific	magic	19	618	7364	0.628166851488527	PIDC	0.198235093962407
mHSC-L	TFs+500HVG	ChIP-specific	magic	19	618	7364	0.628166851488527	GENIE3	0.180935910367208
mHSC-L	TFs+500HVG	ChIP-specific	magic	19	618	7364	0.628166851488527	GRNBOOST2	0.166456949128739
mHSC-L	TFs+500HVG	ChIP-specific	magic	19	618	7364	0.628166851488527	PPCOR	0.162613871850509
mHSC-L	TFs+500HVG	ChIP-specific	noimputation	15	525	4398	0.559541984732824	PIDC	0.905372465594246
mHSC-L	TFs+500HVG	ChIP-specific	noimputation	15	525	4398	0.559541984732824	GENIE3	0.985790028525363
mHSC-L	TFs+500HVG	ChIP-specific	noimputation	15	525	4398	0.559541984732824	GRNBOOST2	0.96266937656767
mHSC-L	TFs+500HVG	ChIP-specific	noimputation	15	525	4398	0.559541984732824	PPCOR	0.971093075702314
mHSC-L	TFs+500HVG	ChIP-specific	saver	19	618	7364	0.628166851488527	PIDC	0.231958839500177
mHSC-L	TFs+500HVG	ChIP-specific	saver	19	618	7364	0.628166851488527	GENIE3	0.177169606401657
mHSC-L	TFs+500HVG	ChIP-specific	saver	19	618	7364	0.628166851488527	GRNBOOST2	0.169699616968909
mHSC-L	TFs+500HVG	ChIP-specific	saver	19	618	7364	0.628166851488527	PPCOR	0.173296781443835
mHSC-L	TFs+500HVG	STRING	dca	39	74	137	0.0481208289427468	PIDC	5.91576535777079
mHSC-L	TFs+500HVG	STRING	dca	39	74	137	0.0481208289427468	GENIE3	5.30902019287122
mHSC-L	TFs+500HVG	STRING	dca	39	74	137	0.0481208289427468	GRNBOOST2	5.30902019287122
mHSC-L	TFs+500HVG	STRING	dca	39	74	137	0.0481208289427468	PPCOR	2.57866695082317
mHSC-L	TFs+500HVG	STRING	knnsmooth	39	74	137	0.0481208289427468	PIDC	5.61239277532101
mHSC-L	TFs+500HVG	STRING	knnsmooth	39	74	137	0.0481208289427468	GENIE3	5.46070648409612
mHSC-L	TFs+500HVG	STRING	knnsmooth	39	74	137	0.0481208289427468	GRNBOOST2	5.30902019287122
mHSC-L	TFs+500HVG	STRING	knnsmooth	39	74	137	0.0481208289427468	PPCOR	1.50587115201523
mHSC-L	TFs+500HVG	STRING	magic	39	74	137	0.0481208289427468	PIDC	5.91576535777079
mHSC-L	TFs+500HVG	STRING	magic	39	74	137	0.0481208289427468	GENIE3	5.61239277532101
mHSC-L	TFs+500HVG	STRING	magic	39	74	137	0.0481208289427468	GRNBOOST2	5.46070648409612
mHSC-L	TFs+500HVG	STRING	magic	39	74	137	0.0481208289427468	PPCOR	1.80704538241828
mHSC-L	TFs+500HVG	STRING	noimputation	39	74	137	0.0481208289427468	PIDC	6.21913794022058
mHSC-L	TFs+500HVG	STRING	noimputation	39	74	137	0.0481208289427468	GENIE3	6.67419681389525
mHSC-L	TFs+500HVG	STRING	noimputation	39	74	137	0.0481208289427468	GRNBOOST2	6.82588310512014
mHSC-L	TFs+500HVG	STRING	noimputation	39	74	137	0.0481208289427468	PPCOR	1.65645826721676
mHSC-L	TFs+500HVG	STRING	saver	39	74	137	0.0481208289427468	PIDC	6.32465883846398
mHSC-L	TFs+500HVG	STRING	saver	39	74	137	0.0481208289427468	GENIE3	6.52251052267036
mHSC-L	TFs+500HVG	STRING	saver	39	74	137	0.0481208289427468	GRNBOOST2	6.06745164899568
mHSC-L	TFs+500HVG	STRING	saver	39	74	137	0.0481208289427468	PPCOR	2.42698065959827
